# Supplementary material for: The association between hepatitis B virus and semen quality: a systematic review and meta-analysis
Source: BMC Urol. 2024 Feb 22;24:47. doi: 10.1186/s12894-024-01424-9 (PMC10885473; doi:10.1186/s12894-024-01424-9)
Supplement: Supplementary file 4 — Supplementary Material 4 [file 12894_2024_1424_MOESM4_ESM.xlsx]

## Sheet: Sheet1
PICOS table		P
P（Participant/Patients）	man
I（Intervention）	HBV-positive man
C（Comparison）	HBV-negative man
O（Outcome）	semen quality
S（Study design）	observational study
